# Supplementary material for: Pollen metabarcoding reveals broad and species-specific resource use by urban bees
Source: PeerJ. 2019 Feb 19;7:e5999. doi: 10.7717/peerj.5999 (PMC6385686; doi:10.7717/peerj.5999)
Supplement: Supplemental Information 8 — Values represent species abundances as a proportion of total high-quality reads. Columns represent either categories of metadata or species, and rows represent samples. [file peerj-07-5999-s008.xlsx]

## Sheet: data_proportions
Row Labels	Achillea	Brassica	Buddleja	Camellia	Campanula	Centaurea	Chelidonium	Chrysanthemum	Cirsium	Cosmos	Crataegus	Echium	Erica	Escholzia	Fallopia/Polygonum	Fuchsia	Hedera	Hydrangea	Hypericum	Lactuca	Ligustrum	Lupinus	Malva	Meconopsis	Myosotis	Oenothera	Papaver	Pentaglottis	Phacelia	Plantago	Rosa	Rubus	Salvia	Sambucus	Sonchus	Symphytum	Taraxacum	Trachelium	Trifolium	Ulex	Viburnum
A01	0	0	0	0	0	0	0	0	0	0	0.937993	0	0	0	0	0	0	0	0	0	0.0620068	0	0	0	0	0	0	0	0	0	0	0	0	0	0	0	0	0	0	0	0
A02	0	0	0	0	0	0	0	0	0	0	0	0	0	0	0	0	0	0	0	0	0	0	0	0	0.00678222	0	0	0.0346647	0.22532	0	0	0.0037679	0	0	0	0.72419	0	0	0.00527506	0	0
A03	0	0	0	0	0	0.344754	0	0	0.0321199	0	0	0	0	0	0	0	0	0	0	0	0.00428265	0	0	0	0	0	0.618844	0	0	0	0	0	0	0	0	0	0	0	0	0	0
A04	0	0	0	0	0	0	0.00457666	0.00457666	0	0	0	0	0	0	0	0	0	0	0	0	0	0	0	0	0	0	0.107551	0	0.871854	0	0	0	0	0	0	0	0	0	0.0114416	0	0
A05	0	0	0.0246761	0	0	0.009562	0	0	0	0	0	0.421653	0	0	0	0	0	0	0.0203578	0	0	0	0.000616903	0	0	0	0	0	0.408081	0	0	0	0	0	0	0	0	0	0.115052	0	0
A06	0	0	0	0	0	0.00281611	0	0.00647705	0	0	0	0	0	0	0	0	0	0.704309	0	0	0.000563222	0	0	0	0	0	0.246691	0	0.0391439	0	0	0	0	0	0	0	0	0	0	0	0
A07	0	0	0	0.0100503	0	0	0	0	0	0	0	0	0.934673	0	0	0	0	0	0	0	0	0	0	0	0	0	0	0	0	0	0	0	0	0	0	0	0	0	0	0.0552764	0
B01	0	0	0	0	0	0	0	0	0	0	0	0	0	0	0	0	0	0	0	0	0	0	0	0	0	0	0.428421	0	0.571579	0	0	0	0	0	0	0	0	0	0	0	0
B02	0	0	0	0	0.437931	0	0	0	0	0	0	0.0189655	0	0	0	0	0	0	0	0	0	0	0	0	0.0810345	0	0.00344828	0.453448	0	0	0	0	0	0	0	0	0.00517241	0	0	0	0
B03	0	0	0	0	0	0.0171429	0	0	0	0	0	0.68	0	0	0	0	0	0	0	0	0	0	0	0	0	0	0.0685714	0	0	0.234286	0	0	0	0	0	0	0	0	0	0	0
B04	0	0	0	0	0	0	0	0.00806452	0	0	0	0	0	0	0	0	0	0	0	0	0.000948767	0	0	0	0	0	0.989089	0	0.00189753	0	0	0	0	0	0	0	0	0	0	0	0
B05	0.00546448	0	0.008036	0	0	0.00257152	0	0.189007	0	0.0180006	0	0	0	0	0.303439	0	0	0.109932	0	0.109932	0.24558	0	0	0	0	0	0.00128576	0	0	0	0	0.00450016	0	0	0	0	0	0	0.00225008	0	0
B06	0	0	0	0	0	0	0	0	0	0	0	0	0	0	0	0	1	0	0	0	0	0	0	0	0	0	0	0	0	0	0	0	0	0	0	0	0	0	0	0	0
B07	0	0	0	0	0	0	0	0	0	0	0	0	0	0	0	0	0	0	0	0	0	0	0	0	0	0	0	0	0	0	0	0	0	0	0	0	0	0	0	1	0
C01	0	0	0	0	0	0	0	0	0	0	0	0	0	0.925714	0	0	0	0	0	0	0	0	0	0	0	0	0	0	0.0742857	0	0	0	0	0	0	0	0	0	0	0	0
C02	0.200753	0.00627353	0	0	0	0	0	0	0	0	0	0	0	0.129235	0	0	0	0	0	0	0	0	0	0	0	0.663739	0	0	0	0	0	0	0	0	0	0	0	0	0	0	0
C03	0	0	0	0	0	0	0	0	0	0	0.072	0.392	0	0	0	0	0	0	0.512	0	0	0	0	0	0	0	0	0	0	0	0	0.024	0	0	0	0	0	0	0	0	0
C04	0	0	0	0	0	0	0	0.00550055	0	0	0	0	0	0	0	0	0	0	0	0	0.00990099	0	0	0	0	0	0.957096	0	0.0242024	0	0	0	0	0	0	0	0	0	0.00330033	0	0
C05	0.00439239	0	0	0	0	0.0034163	0	0	0	0	0	0	0	0	0	0	0	0	0	0	0	0	0	0	0	0	0.203514	0	0.787213	0	0	0	0	0	0	0	0	0	0.00146413	0	0
C06	0	0	0	0	0	0	0	0	0	0	0	0	0	0	0	0	1	0	0	0	0	0	0	0	0	0	0	0	0	0	0	0	0	0	0	0	0	0	0	0	0
C07	0	0	0	0	0	0	0	0	0	0	0	0	0	0	0	0	0	0	0	0	0	0	0	0	0	0	0	0	0	0	0	0	0	0	0	0	0	0	0	1	0
D01	0	0	0	0	0	0	0	0	0	0	0	0	0	0	0	0	0	0	0	0	0.035473	0	0	0	0	0	0	0	0.964527	0	0	0	0	0	0	0	0	0	0	0	0
D02	0.0337838	0	0	0	0	0	0	0.810811	0	0	0	0	0	0	0	0	0	0	0	0	0.155405	0	0	0	0	0	0	0	0	0	0	0	0	0	0	0	0	0	0	0	0
D03	0	0	0	0	0	0	0	0	0	0	0	0	0	0	0	0	0	0	0	0	0	0	0	0	0	0	1	0	0	0	0	0	0	0	0	0	0	0	0	0	0
D04	0.024	0	0	0	0	0	0	0.032	0	0	0	0	0	0	0	0	0	0	0.024	0	0	0	0	0	0	0	0	0	0.764	0	0	0.076	0	0.08	0	0	0	0	0	0	0
D05	0.00726022	0	0	0	0	0.00649599	0	0	0	0	0	0	0	0	0	0	0	0.00191059	0	0	0	0	0.00152847	0	0	0	0	0	0.982805	0	0	0	0	0	0	0	0	0	0	0	0
D06	0	0	0	0	0	0	0	0	0	0	0	0	0.922203	0	0	0	0	0	0	0	0	0	0	0	0	0	0	0	0	0	0	0	0	0	0	0	0	0	0	0.0777972	0
D07	0	0	0	0	0	0	0	0	0	0	0	0	0.949749	0	0	0	0	0	0	0	0	0	0	0	0	0	0	0	0	0	0	0	0	0	0	0	0	0	0	0.0502513	0
E01	0.00775194	0	0	0	0	0	0	0	0	0	0	0	0	0	0	0	0	0	0	0.00498339	0.00664452	0	0	0	0	0	0	0	0.98062	0	0	0	0	0	0	0	0	0	0	0	0
E02	0.0465283	0	0	0	0	0	0	0.953472	0	0	0	0	0	0	0	0	0	0	0	0	0	0	0	0	0	0	0	0	0	0	0	0	0	0	0	0	0	0	0	0	0
E03	0	0	0	0	0	0	0	1	0	0	0	0	0	0	0	0	0	0	0	0	0	0	0	0	0	0	0	0	0	0	0	0	0	0	0	0	0	0	0	0	0
E04	0	0	0	0	0	1	0	0	0	0	0	0	0	0	0	0	0	0	0	0	0	0	0	0	0	0	0	0	0	0	0	0	0	0	0	0	0	0	0	0	0
E05	0.0681352	0	0	0	0	0.00256148	0	0.053791	0	0	0	0	0	0	0	0	0	0	0	0	0.00256148	0	0	0	0	0	0.0148566	0	0.858094	0	0	0	0	0	0	0	0	0	0	0	0
E06	0	0	0	0.00472016	0	0	0	0	0	0	0	0	0.911328	0	0	0	0	0	0	0	0	0	0	0	0	0	0	0	0	0	0	0	0	0	0	0	0	0	0	0.0839514	0
E07	0	0	0	0	0	0	0	0	0	0	0	0	0.88	0	0	0	0	0	0	0	0	0	0	0	0	0	0	0	0	0	0	0	0	0	0	0	0	0	0	0.104	0.016
F01	0	0	0	0	0	0	0	0	0	0	0	0	0	0	0	0	0	0	0	0	0	0	0.00219395	0	0	0	0	0	0.997806	0	0	0	0	0	0	0	0	0	0	0	0
F02	0	0	0	0	0	0	0	0.0138504	0	0	0	0	0	0	0	0	0	0	0	0	0.0124654	0	0	0	0	0	0	0	0	0	0	0.973684	0	0	0	0	0	0	0	0	0
F03	0	0	0	0	0	0	0	0.172862	0	0	0	0	0	0	0	0	0	0	0	0	0	0	0	0	0	0	0.827138	0	0	0	0	0	0	0	0	0	0	0	0	0	0
F04	1	0	0	0	0	0	0	0	0	0	0	0	0	0	0	0	0	0	0	0	0	0	0	0	0	0	0	0	0	0	0	0	0	0	0	0	0	0	0	0	0
F05	0.00362506	0	0.185396	0	0	0	0	0	0	0	0	0	0	0	0	0	0	0	0	0	0.00103573	0	0	0	0	0	0.00828586	0	0.330399	0	0	0	0.00103573	0	0	0	0	0	0.470223	0	0
F06	0	0	0	0.0154321	0	0	0	0	0	0	0	0	0.00617284	0	0	0	0	0	0	0	0	0	0	0	0	0	0	0	0	0	0	0	0	0	0	0	0	0	0	0.441358	0.537037
F07	0	0	0	0	0	0	0	0	0	0	0	0	0	0	0	0	0	0	0	0	0	0	0	0	0	0	0	0	0	0	0	0	0	0	0	0	0	0	0	1	0
G01	0	0	0	0	0.00936768	0	0	0	0	0	0	0	0	0	0	0.00702576	0	0	0	0	0.0749415	0.0398126	0	0.00936768	0	0	0	0	0	0	0.850117	0	0	0	0	0	0	0.00936768	0	0	0
G02	0	0	0	0	0	0.498599	0	0.00560224	0.0392157	0	0	0.0112045	0	0	0	0	0	0	0	0	0	0	0	0	0	0	0.422969	0	0	0.022409	0	0	0	0	0	0	0	0	0	0	0
G03	0	0	0	0	0	0	0	0	0	0	0	0	0	0	0	0	0	0	0	0	0	0	0	0	0	0	0.995927	0	0.00407332	0	0	0	0	0	0	0	0	0	0	0	0
G04	0	0	0	0	0	0	0	0	0	0	0	0	0	0	0	0	0	0	0	0	0	0	0	0	0	0	0	0	0	0	0	0	0	0	1	0	0	0	0	0	0
G05	0	0	0	0	0	0	0	0	0	0	0	0	0	0	0	0	0	0	0	0	0	0.055794	0.00321888	0	0	0	0	0	0.627146	0	0.313841	0	0	0	0	0	0	0	0	0	0
G06	0	0	0	0	0	0	0	0	0	0	0	0	0.0104167	0	0	0	0	0	0	0	0	0	0	0	0	0	0	0	0	0	0	0	0	0	0	0	0	0	0	0.875	0.114583
G07	0	0	0	0	0	0	0	0	0	0	0	0	0	0	0	0	0	0	0	0	0	0	0	0	0	0	0	0	0	0	0	0	0	0	0	0	0	0	0	1	0
H01	0	0	0	0	0	0	0	0	0	0	0	0	0	0	0	0	0	0	0	0	0	0	0	0	0	0	0	0	1	0	0	0	0	0	0	0	0	0	0	0	0
H02	0	0	0	0	0	0.017673	0	0	0	0	0	0.942563	0	0	0	0	0	0	0	0	0	0	0	0	0	0	0	0.0309278	0.00883652	0	0	0	0	0	0	0	0	0	0	0	0
H03	0	0	0	0	0	0	0	0	0	0	0	0	0	0	0	0	0	0	0	0	0	0	0	0	0	0	0.0517241	0	0.948276	0	0	0	0	0	0	0	0	0	0	0	0
H04	0	0	0	0	0	0	0	0	0	0	0	0	0	0	0	0	0	0	0	0	0	0	0	0	0	0	0	0	0	0	0	1	0	0	0	0	0	0	0	0	0
H05	0	0	0	0	0	0.0335498	0	0.0021645	0	0	0	0	0	0	0	0	0	0.0101732	0	0	0	0	0.00151515	0	0	0	0.0987013	0	0.853896	0	0	0	0	0	0	0	0	0	0	0	0
H06	0	0	0	0	0	0	0	0	0	0	0	0	0.990196	0	0	0	0	0	0	0	0	0	0	0	0	0	0	0	0	0	0	0	0	0	0	0	0	0	0	0.00980392	0

## Sheet: Sheet1
seq_file	Site	found_on_what	pollinator_spp	name	Date	lat_lon	Site	Species	Individual	Achillea	Brassica	Buddleja	Camellia	Campanula	Centaurea	Chelidonium	Chrysanthemum	Cirsium	Cosmos	Crataegus	Echium	Erica	Escholzia	Fallopia/Polygonum	Fuchsia	Hedera	Hydrangea	Hypericum	Lactuca	Ligustrum	Lupinus	Malva	Meconopsis	Myosotis	Oenothera	Papaver	Pentaglottis	Phacelia	Plantago	Rosa	Rubus	Salvia	Sambucus	Sonchus	Symphytum	Taraxacum	Trachelium	Trifolium	Ulex
A01	33	Phacelia tanacetifolia	Halictidae	eco_coding-A01	2016-07-01	50.7527 -1.9293	33	Mining bee	1	0	0	0	0	0	0	0	0	0	0	0.937993	0	0	0	0	0	0	0	0	0	0.0620068	0	0	0	0	0	0	0	0	0	0	0	0	0	0	0	0	0	0	0
A02	30	Phacelia tanacetifolia	Bombus terrestris	eco_coding-A02	2016-07-01	50.7541 -1.9106	30	Bombus terrestris	1	0	0	0	0	0	0	0	0	0	0	0	0	0	0	0	0	0	0	0	0	0	0	0	0	0.00678222	0	0	0.0346647	0.22532	0	0	0.0037679	0	0	0	0.72419	0	0	0.00527506	0
A03	31	Echium vulgare	Bombus lapidarius	eco_coding-A03	2016-07-07	50.7622 -1.9138	31	Bombus lapidarius	1	0	0	0	0	0	0.344754	0	0	0.0321199	0	0	0	0	0	0	0	0	0	0	0	0.00428265	0	0	0	0	0	0.618844	0	0	0	0	0	0	0	0	0	0	0	0	0
A04	22	Papaver rhoas	Bombus terrestris	eco_coding-A04	2016-07-12	50.7483 -1.8968	22	Bombus terrestris	1	0	0	0	0	0	0	0.00457666	0.00457666	0	0	0	0	0	0	0	0	0	0	0	0	0	0	0	0	0	0	0.107551	0	0.871854	0	0	0	0	0	0	0	0	0	0.0114416	0
A05	18	Echium vulgare	Bombus pascorum	eco_coding-A05	2016-07-25	50.7602 -1.8593	18	Bombus pascorum	1	0	0	0.0246761	0	0	0.009562	0	0	0	0	0	0.421653	0	0	0	0	0	0	0.0203578	0	0	0	0.000616903	0	0	0	0	0	0.408081	0	0	0	0	0	0	0	0	0	0.115052	0
A06	21	Tanacetum vulgare	Bombus terrestris	eco_coding-A06	2016-07-26	50.7398 -1.8883	21	Bombus terrestris	1	0	0	0	0	0	0.00281611	0	0.00647705	0	0	0	0	0	0	0	0	0	0.704309	0	0	0.000563222	0	0	0	0	0	0.246691	0	0.0391439	0	0	0	0	0	0	0	0	0	0	0
A07	NA	NA	Bombus terrestris	eco_coding-A07	2017-02-13	50.7421 -1.8945	NA	NA	ctrl_3B	0	0	0	0.0100503	0	0	0	0	0	0	0	0	0.934673	0	0	0	0	0	0	0	0	0	0	0	0	0	0	0	0	0	0	0	0	0	0	0	0	0	0	0.0552764
B01	33	Phacelia tanacetifolia	Bombus terrestris	eco_coding-B01	2016-07-01	50.7527 -1.9293	33	Bombus terrestris	1	0	0	0	0	0	0	0	0	0	0	0	0	0	0	0	0	0	0	0	0	0	0	0	0	0	0	0.428421	0	0.571579	0	0	0	0	0	0	0	0	0	0	0
B02	28	Echium vulgare	Bombus terrestris	eco_coding-B02	2016-07-05	50.7633 -1.8942	28	Bombus terrestris	1	0	0	0	0	0.437931	0	0	0	0	0	0	0.0189655	0	0	0	0	0	0	0	0	0	0	0	0	0.0810345	0	0.00344828	0.453448	0	0	0	0	0	0	0	0	0.00517241	0	0	0
B03	31	Echium vulgare	Bombus terrestris	eco_coding-B03	2016-07-07	50.7622 -1.9138	31	Bombus terrestris	1	0	0	0	0	0	0.0171429	0	0	0	0	0	0.68	0	0	0	0	0	0	0	0	0	0	0	0	0	0	0.0685714	0	0	0.234286	0	0	0	0	0	0	0	0	0	0
B04	22	flying	Bombus terrestris	eco_coding-B04	2016-07-12	50.7483 -1.8968	22	Bombus terrestris	2	0	0	0	0	0	0	0	0.00806452	0	0	0	0	0	0	0	0	0	0	0	0	0.000948767	0	0	0	0	0	0.989089	0	0.00189753	0	0	0	0	0	0	0	0	0	0	0
B05	18	Centaurea cyanus	Halictidae	eco_coding-B05	2016-07-25	50.7602 -1.8593	18	Mining bee	1	0.00546448	0	0.008036	0	0	0.00257152	0	0.189007	0	0.0180006	0	0	0	0	0.303439	0	0	0.109932	0	0.109932	0.24558	0	0	0	0	0	0.00128576	0	0	0	0	0.00450016	0	0	0	0	0	0	0.00225008	0
B06	NA	NA	Apis mellifera	eco_coding-B06	2016-11-11	42.3016 -71.0676	NA	NA	ctrl_9A	0	0	0	0	0	0	0	0	0	0	0	0	0	0	0	0	1	0	0	0	0	0	0	0	0	0	0	0	0	0	0	0	0	0	0	0	0	0	0	0
B07	NA	NA	Bombus terrestris	eco_coding-B07	2017-02-13	50.7421 -1.8945	NA	NA	ctrl_4A	0	0	0	0	0	0	0	0	0	0	0	0	0	0	0	0	0	0	0	0	0	0	0	0	0	0	0	0	0	0	0	0	0	0	0	0	0	0	0	1
C01	33	Eschschilzia spp.	Bombus terrestris	eco_coding-C01	2016-07-01	50.7527 -1.9293	33	Bombus terrestris	2	0	0	0	0	0	0	0	0	0	0	0	0	0	0.925714	0	0	0	0	0	0	0	0	0	0	0	0	0	0	0.0742857	0	0	0	0	0	0	0	0	0	0	0
C02	28	Anthemis arvensis	Halictidae	eco_coding-C02	2016-07-05	50.7633 -1.8942	28	Mining bee	1	0.200753	0.00627353	0	0	0	0	0	0	0	0	0	0	0	0.129235	0	0	0	0	0	0	0	0	0	0	0	0.663739	0	0	0	0	0	0	0	0	0	0	0	0	0	0
C03	31	Papaver rhoas	Bombus pascorum	eco_coding-C03	2016-07-07	50.7622 -1.9138	31	Bombus pascorum	1	0	0	0	0	0	0	0	0	0	0	0.072	0.392	0	0	0	0	0	0	0.512	0	0	0	0	0	0	0	0	0	0	0	0	0.024	0	0	0	0	0	0	0	0
C04	22	flying	Bombus terrestris	eco_coding-C04	2016-07-12	50.7483 -1.8968	22	Bombus terrestris	3	0	0	0	0	0	0	0	0.00550055	0	0	0	0	0	0	0	0	0	0	0	0	0.00990099	0	0	0	0	0	0.957096	0	0.0242024	0	0	0	0	0	0	0	0	0	0.00330033	0
C05	23	Phacelia tanacetifolia	Bombus terrestris	eco_coding-C05	2016-07-25	50.755 -1.8814	23	Bombus terrestris	1	0.00439239	0	0	0	0	0.0034163	0	0	0	0	0	0	0	0	0	0	0	0	0	0	0	0	0	0	0	0	0.203514	0	0.787213	0	0	0	0	0	0	0	0	0	0.00146413	0
C06	NA	NA	Apis mellifera	eco_coding-C06	2016-11-11	42.3016 -71.0676	NA	NA	ctrl_9B	0	0	0	0	0	0	0	0	0	0	0	0	0	0	0	0	1	0	0	0	0	0	0	0	0	0	0	0	0	0	0	0	0	0	0	0	0	0	0	0
C07	NA	NA	Bombus terrestris	eco_coding-C07	2017-02-13	50.7421 -1.8945	NA	NA	ctrl_4B	0	0	0	0	0	0	0	0	0	0	0	0	0	0	0	0	0	0	0	0	0	0	0	0	0	0	0	0	0	0	0	0	0	0	0	0	0	0	0	1
D01	30	Phacelia tanacetifolia	Bombus terrestris	eco_coding-D01	2016-07-01	50.7541 -1.9106	30	Bombus terrestris	2	0	0	0	0	0	0	0	0	0	0	0	0	0	0	0	0	0	0	0	0	0.035473	0	0	0	0	0	0	0	0.964527	0	0	0	0	0	0	0	0	0	0	0
D02	29	Glebionis segetum	Bombus terrestris	eco_coding-D02	2016-07-05	50.7568 -1.8998	29	Bombus terrestris	1	0.0337838	0	0	0	0	0	0	0.810811	0	0	0	0	0	0	0	0	0	0	0	0	0.155405	0	0	0	0	0	0	0	0	0	0	0	0	0	0	0	0	0	0	0
D03	31	Glebionis segetum	Bombus terrestris	eco_coding-D03	2016-07-07	50.7622 -1.9138	31	Bombus terrestris	2	0	0	0	0	0	0	0	0	0	0	0	0	0	0	0	0	0	0	0	0	0	0	0	0	0	0	1	0	0	0	0	0	0	0	0	0	0	0	0	0
D04	24	Glebionis segetum	Halictidae	eco_coding-D04	2016-07-25	50.762 -1.8653	24	Mining bee	3	0.024	0	0	0	0	0	0	0.032	0	0	0	0	0	0	0	0	0	0	0.024	0	0	0	0	0	0	0	0	0	0.764	0	0	0.076	0	0.08	0	0	0	0	0	0
D05	23	Phacelia tanacetifolia	Apis mellifera	eco_coding-D05	2016-07-25	50.755 -1.8814	23	Honeybee	1	0.00726022	0	0	0	0	0.00649599	0	0	0	0	0	0	0	0	0	0	0	0.00191059	0	0	0	0	0.00152847	0	0	0	0	0	0.982805	0	0	0	0	0	0	0	0	0	0	0
D06	NA	NA	Bombus terrestris	eco_coding-D06	2017-02-13	50.7421 -1.8945	NA	NA	ctrl_1A	0	0	0	0	0	0	0	0	0	0	0	0	0.922203	0	0	0	0	0	0	0	0	0	0	0	0	0	0	0	0	0	0	0	0	0	0	0	0	0	0	0.0777972
D07	NA	NA	Bombus terrestris	eco_coding-D07	2017-02-13	50.7421 -1.8945	NA	NA	ctrl_5A	0	0	0	0	0	0	0	0	0	0	0	0	0.949749	0	0	0	0	0	0	0	0	0	0	0	0	0	0	0	0	0	0	0	0	0	0	0	0	0	0	0.0502513
E01	30	Phacelia tanacetifolia	Apis mellifera	eco_coding-E01	2016-07-01	50.7541 -1.9106	30	Honeybee	1	0.00775194	0	0	0	0	0	0	0	0	0	0	0	0	0	0	0	0	0	0	0.00498339	0.00664452	0	0	0	0	0	0	0	0.98062	0	0	0	0	0	0	0	0	0	0	0
E02	29	Glebionis segetum	Halictidae	eco_coding-E02	2016-07-05	50.7568 -1.8998	29	Mining bee	1	0.0465283	0	0	0	0	0	0	0.953472	0	0	0	0	0	0	0	0	0	0	0	0	0	0	0	0	0	0	0	0	0	0	0	0	0	0	0	0	0	0	0	0
E03	22	Glebionis segetum	Halictidae	eco_coding-E03	2016-07-12	50.7483 -1.8968	22	Mining bee	1	0	0	0	0	0	0	0	1	0	0	0	0	0	0	0	0	0	0	0	0	0	0	0	0	0	0	0	0	0	0	0	0	0	0	0	0	0	0	0	0
E04	24	Glebionis segetum	Apis mellifera	eco_coding-E04	2016-07-25	50.762 -1.8653	24	Honeybee	1	0	0	0	0	0	1	0	0	0	0	0	0	0	0	0	0	0	0	0	0	0	0	0	0	0	0	0	0	0	0	0	0	0	0	0	0	0	0	0	0
E05	23	Phacelia tanacetifolia	Bombus terrestris	eco_coding-E05	2016-07-25	50.755 -1.8814	23	Bombus terrestris	2	0.0681352	0	0	0	0	0.00256148	0	0.053791	0	0	0	0	0	0	0	0	0	0	0	0	0.00256148	0	0	0	0	0	0.0148566	0	0.858094	0	0	0	0	0	0	0	0	0	0	0
E06	NA	NA	Bombus terrestris	eco_coding-E06	2017-02-13	50.7421 -1.8945	NA	NA	ctrl_1B	0	0	0	0.00472016	0	0	0	0	0	0	0	0	0.911328	0	0	0	0	0	0	0	0	0	0	0	0	0	0	0	0	0	0	0	0	0	0	0	0	0	0	0.0839514
E07	NA	NA	Bombus terrestris	eco_coding-E07	2017-02-13	50.7421 -1.8945	NA	NA	ctrl_5B	0	0	0	0	0	0	0	0	0	0	0	0	0.88	0	0	0	0	0	0	0	0	0	0	0	0	0	0	0	0	0	0	0	0	0	0	0	0	0	0	0.104
F01	30	Phacelia tanacetifolia	Apis mellifera	eco_coding-F01	2016-07-01	50.7541 -1.9106	30	Honeybee	2	0	0	0	0	0	0	0	0	0	0	0	0	0	0	0	0	0	0	0	0	0	0	0.00219395	0	0	0	0	0	0.997806	0	0	0	0	0	0	0	0	0	0	0
F02	29	Glebionis segetum	Bombus terrestris	eco_coding-F02	2016-07-05	50.7568 -1.8998	29	Bombus terrestris	2	0	0	0	0	0	0	0	0.0138504	0	0	0	0	0	0	0	0	0	0	0	0	0.0124654	0	0	0	0	0	0	0	0	0	0	0.973684	0	0	0	0	0	0	0	0
F03	22	Glebionis segetum	Halictidae	eco_coding-F03	2016-07-12	50.7483 -1.8968	22	Mining bee	2	0	0	0	0	0	0	0	0.172862	0	0	0	0	0	0	0	0	0	0	0	0	0	0	0	0	0	0	0.827138	0	0	0	0	0	0	0	0	0	0	0	0	0
F04	24	Glebionis segetum	Apis mellifera	eco_coding-F04	2016-07-25	50.762 -1.8653	24	Honeybee	2	1	0	0	0	0	0	0	0	0	0	0	0	0	0	0	0	0	0	0	0	0	0	0	0	0	0	0	0	0	0	0	0	0	0	0	0	0	0	0	0
F05	23	Phacelia tanacetifolia	Bombus terrestris	eco_coding-F05	2016-07-25	50.755 -1.8814	23	Bombus terrestris	3	0.00362506	0	0.185396	0	0	0	0	0	0	0	0	0	0	0	0	0	0	0	0	0	0.00103573	0	0	0	0	0	0.00828586	0	0.330399	0	0	0	0.00103573	0	0	0	0	0	0.470223	0
F06	NA	NA	Bombus terrestris	eco_coding-F06	2017-02-13	50.7421 -1.8945	NA	NA	ctrl_2A	0	0	0	0.0154321	0	0	0	0	0	0	0	0	0.00617284	0	0	0	0	0	0	0	0	0	0	0	0	0	0	0	0	0	0	0	0	0	0	0	0	0	0	0.441358
F07	NA	NA	Bombus terrestris	eco_coding-F07	2017-02-13	50.7421 -1.8945	NA	NA	ctrl_6A	0	0	0	0	0	0	0	0	0	0	0	0	0	0	0	0	0	0	0	0	0	0	0	0	0	0	0	0	0	0	0	0	0	0	0	0	0	0	0	1
G01	30	Phacelia tanacetifolia	Bombus terrestris	eco_coding-G01	2016-07-01	50.7541 -1.9106	30	Bombus terrestris	3	0	0	0	0	0.00936768	0	0	0	0	0	0	0	0	0	0	0.00702576	0	0	0	0	0.0749415	0.0398126	0	0.00936768	0	0	0	0	0	0	0.850117	0	0	0	0	0	0	0.00936768	0	0
G02	31	Centaurea cyanus	Bombus terrestris	eco_coding-G02	2016-07-07	50.7622 -1.9138	31	Bombus terrestris	3	0	0	0	0	0	0.498599	0	0.00560224	0.0392157	0	0	0.0112045	0	0	0	0	0	0	0	0	0	0	0	0	0	0	0.422969	0	0	0.022409	0	0	0	0	0	0	0	0	0	0
G03	22	Papaver rhoas	Bombus terrestris	eco_coding-G03	2016-07-12	50.7483 -1.8968	22	Bombus terrestris	4	0	0	0	0	0	0	0	0	0	0	0	0	0	0	0	0	0	0	0	0	0	0	0	0	0	0	0.995927	0	0.00407332	0	0	0	0	0	0	0	0	0	0	0
G04	18	Centaurea cyanus	Apis mellifera	eco_coding-G04	2016-07-25	50.7602 -1.8593	18	Honeybee	1	0	0	0	0	0	0	0	0	0	0	0	0	0	0	0	0	0	0	0	0	0	0	0	0	0	0	0	0	0	0	0	0	0	0	1	0	0	0	0	0
G05	21	Tanacetum vulgare	Apis mellifera	eco_coding-G05	2016-07-26	50.7398 -1.8883	21	Honeybee	1	0	0	0	0	0	0	0	0	0	0	0	0	0	0	0	0	0	0	0	0	0	0.055794	0.00321888	0	0	0	0	0	0.627146	0	0.313841	0	0	0	0	0	0	0	0	0
G06	NA	NA	Bombus terrestris	eco_coding-G06	2017-02-13	50.7421 -1.8945	NA	NA	ctrl_2B	0	0	0	0	0	0	0	0	0	0	0	0	0.0104167	0	0	0	0	0	0	0	0	0	0	0	0	0	0	0	0	0	0	0	0	0	0	0	0	0	0	0.875
G07	NA	NA	Bombus terrestris	eco_coding-G07	2017-02-13	50.7421 -1.8945	NA	NA	ctrl_6B	0	0	0	0	0	0	0	0	0	0	0	0	0	0	0	0	0	0	0	0	0	0	0	0	0	0	0	0	0	0	0	0	0	0	0	0	0	0	0	1
H01	30	Phacelia tanacetifolia	Bombus terrestris	eco_coding-H01	2016-07-01	50.7541 -1.9106	30	Bombus terrestris	4	0	0	0	0	0	0	0	0	0	0	0	0	0	0	0	0	0	0	0	0	0	0	0	0	0	0	0	0	1	0	0	0	0	0	0	0	0	0	0	0
H02	31	Borago officinalis	Apis mellifera	eco_coding-H02	2016-07-07	50.7622 -1.9138	31	Honeybee	4	0	0	0	0	0	0.017673	0	0	0	0	0	0.942563	0	0	0	0	0	0	0	0	0	0	0	0	0	0	0	0.0309278	0.00883652	0	0	0	0	0	0	0	0	0	0	0
H03	22	Tanacetum vulgare	Apis mellifera	eco_coding-H03	2016-07-12	50.7483 -1.8968	22	Honeybee	1	0	0	0	0	0	0	0	0	0	0	0	0	0	0	0	0	0	0	0	0	0	0	0	0	0	0	0.0517241	0	0.948276	0	0	0	0	0	0	0	0	0	0	0
H04	18	Centaurea cyanus	Bombus hypnorum	eco_coding-H04	2016-07-25	50.7602 -1.8593	18	Bombus hypnorum	1	0	0	0	0	0	0	0	0	0	0	0	0	0	0	0	0	0	0	0	0	0	0	0	0	0	0	0	0	0	0	0	1	0	0	0	0	0	0	0	0
H05	21	Tanacetum vulgare	Bombus terrestris	eco_coding-H05	2016-07-26	50.7398 -1.8883	21	Bombus terrestris	2	0	0	0	0	0	0.0335498	0	0.0021645	0	0	0	0	0	0	0	0	0	0.0101732	0	0	0	0	0.00151515	0	0	0	0.0987013	0	0.853896	0	0	0	0	0	0	0	0	0	0	0
H06	NA	NA	Bombus terrestris	eco_coding-H06	2017-02-13	50.7421 -1.8945	NA	NA	ctrl_3A	0	0	0	0	0	0	0	0	0	0	0	0	0.990196	0	0	0	0	0	0	0	0	0	0	0	0	0	0	0	0	0	0	0	0	0	0	0	0	0	0	0.00980392
[truncated: 1 more columns]
